# Supplementary material for: Super-resolution reconstruction based on Gaussian transform and attention mechanism
Source: PeerJ Comput Sci. 2023 Jan 12;9:e1182. doi: 10.7717/peerj-cs.1182 (PMC10280281; doi:10.7717/peerj-cs.1182)
Supplement: Supplemental Information 1 [file peerj-cs-09-1182-s001.zip]

Archive with 1,227 entries (1,083 files):
- GaresatNet/
- GaresatNet/.idea/
- GaresatNet/.idea/.gitignore
- GaresatNet/.idea/.name
- GaresatNet/.idea/PyTorch-Deep-Image-Steganography-master.iml
- GaresatNet/.idea/inspectionProfiles/
- GaresatNet/.idea/inspectionProfiles/Project_Default.xml
- GaresatNet/.idea/inspectionProfiles/profiles_settings.xml
- GaresatNet/.idea/misc.xml
- GaresatNet/.idea/modules.xml
- GaresatNet/.idea/workspace.xml
- GaresatNet/Mytextureloss.py
- GaresatNet/__pycache__/
- GaresatNet/__pycache__/mydct.cpython-37.pyc
- GaresatNet/construction.py
- GaresatNet/data/
- GaresatNet/data/ImageFolderDataset.py
- GaresatNet/data/__init__.py
- GaresatNet/data/__pycache__/
- GaresatNet/data/__pycache__/ImageFolderDataset.cpython-37.pyc
- GaresatNet/data/__pycache__/__init__.cpython-37.pyc
- GaresatNet/models/
- GaresatNet/models/Garesat.py
- GaresatNet/models/__init__.py
- GaresatNet/models/__pycache__/
- GaresatNet/models/__pycache__/__init__.cpython-37.pyc
- GaresatNet/mydct.py
- GaresatNet/runs/
- GaresatNet/utils/
- GaresatNet/utils/__pycache__/
- GaresatNet/utils/__pycache__/transformed.cpython-37.pyc
- GaresatNet/utils/transformed.py
- GaresatNet/venv/
- GaresatNet/venv/bin/
- GaresatNet/venv/bin/activate
- GaresatNet/venv/bin/activate.csh
- GaresatNet/venv/bin/activate.fish
- GaresatNet/venv/bin/easy_install
- GaresatNet/venv/bin/easy_install-3.5
- GaresatNet/venv/bin/pip
- GaresatNet/venv/bin/pip3
- GaresatNet/venv/bin/pip3.5
- GaresatNet/venv/bin/python
- GaresatNet/venv/include/
- GaresatNet/venv/lib/
- GaresatNet/venv/lib/python3.5/
- GaresatNet/venv/lib/python3.5/site-packages/
- GaresatNet/venv/lib/python3.5/site-packages/__pycache__/
- GaresatNet/venv/lib/python3.5/site-packages/__pycache__/easy_install.cpython-35.pyc
- GaresatNet/venv/lib/python3.5/site-packages/_distutils_hack/
- GaresatNet/venv/lib/python3.5/site-packages/_distutils_hack/__init__.py
- GaresatNet/venv/lib/python3.5/site-packages/_distutils_hack/__pycache__/
- GaresatNet/venv/lib/python3.5/site-packages/_distutils_hack/__pycache__/__init__.cpython-35.pyc
- GaresatNet/venv/lib/python3.5/site-packages/_distutils_hack/__pycache__/override.cpython-35.pyc
- GaresatNet/venv/lib/python3.5/site-packages/_distutils_hack/override.py
- GaresatNet/venv/lib/python3.5/site-packages/distutils-precedence.pth
- GaresatNet/venv/lib/python3.5/site-packages/easy_install.py
- GaresatNet/venv/lib/python3.5/site-packages/pip/
- GaresatNet/venv/lib/python3.5/site-packages/pip/__init__.py
- GaresatNet/venv/lib/python3.5/site-packages/pip/__main__.py
- GaresatNet/venv/lib/python3.5/site-packages/pip/__pycache__/
- GaresatNet/venv/lib/python3.5/site-packages/pip/__pycache__/__init__.cpython-35.pyc
- GaresatNet/venv/lib/python3.5/site-packages/pip/__pycache__/__main__.cpython-35.pyc
- GaresatNet/venv/lib/python3.5/site-packages/pip/_internal/
- GaresatNet/venv/lib/python3.5/site-packages/pip/_internal/__init__.py
- GaresatNet/venv/lib/python3.5/site-packages/pip/_internal/__pycache__/
- GaresatNet/venv/lib/python3.5/site-packages/pip/_internal/__pycache__/__init__.cpython-35.pyc
- GaresatNet/venv/lib/python3.5/site-packages/pip/_internal/__pycache__/build_env.cpython-35.pyc
- GaresatNet/venv/lib/python3.5/site-packages/pip/_internal/__pycache__/cache.cpython-35.pyc
- GaresatNet/venv/lib/python3.5/site-packages/pip/_internal/__pycache__/configuration.cpython-35.pyc
- GaresatNet/venv/lib/python3.5/site-packages/pip/_internal/__pycache__/exceptions.cpython-35.pyc
- GaresatNet/venv/lib/python3.5/site-packages/pip/_internal/__pycache__/locations.cpython-35.pyc
- GaresatNet/venv/lib/python3.5/site-packages/pip/_internal/__pycache__/main.cpython-35.pyc
- GaresatNet/venv/lib/python3.5/site-packages/pip/_internal/__pycache__/pyproject.cpython-35.pyc
- GaresatNet/venv/lib/python3.5/site-packages/pip/_internal/__pycache__/self_outdated_check.cpython-35.pyc
- GaresatNet/venv/lib/python3.5/site-packages/pip/_internal/__pycache__/wheel_builder.cpython-35.pyc
- GaresatNet/venv/lib/python3.5/site-packages/pip/_internal/build_env.py
- GaresatNet/venv/lib/python3.5/site-packages/pip/_internal/cache.py
- GaresatNet/venv/lib/python3.5/site-packages/pip/_internal/cli/
- GaresatNet/venv/lib/python3.5/site-packages/pip/_internal/cli/__init__.py
- GaresatNet/venv/lib/python3.5/site-packages/pip/_internal/cli/__pycache__/
- GaresatNet/venv/lib/python3.5/site-packages/pip/_internal/cli/__pycache__/__init__.cpython-35.pyc
- GaresatNet/venv/lib/python3.5/site-packages/pip/_internal/cli/__pycache__/autocompletion.cpython-35.pyc
- GaresatNet/venv/lib/python3.5/site-packages/pip/_internal/cli/__pycache__/base_command.cpython-35.pyc
- GaresatNet/venv/lib/python3.5/site-packages/pip/_internal/cli/__pycache__/cmdoptions.cpython-35.pyc
- GaresatNet/venv/lib/python3.5/site-packages/pip/_internal/cli/__pycache__/command_context.cpython-35.pyc
- GaresatNet/venv/lib/python3.5/site-packages/pip/_internal/cli/__pycache__/main.cpython-35.pyc
- GaresatNet/venv/lib/python3.5/site-packages/pip/_internal/cli/__pycache__/main_parser.cpython-35.pyc
- GaresatNet/venv/lib/python3.5/site-packages/pip/_internal/cli/__pycache__/parser.cpython-35.pyc
- GaresatNet/venv/lib/python3.5/site-packages/pip/_internal/cli/__pycache__/progress_bars.cpython-35.pyc
- GaresatNet/venv/lib/python3.5/site-packages/pip/_internal/cli/__pycache__/req_command.cpython-35.pyc
- GaresatNet/venv/lib/python3.5/site-packages/pip/_internal/cli/__pycache__/spinners.cpython-35.pyc
- GaresatNet/venv/lib/python3.5/site-packages/pip/_internal/cli/__pycache__/status_codes.cpython-35.pyc
- GaresatNet/venv/lib/python3.5/site-packages/pip/_internal/cli/autocompletion.py
- GaresatNet/venv/lib/python3.5/site-packages/pip/_internal/cli/base_command.py
- GaresatNet/venv/lib/python3.5/site-packages/pip/_internal/cli/cmdoptions.py
- GaresatNet/venv/lib/python3.5/site-packages/pip/_internal/cli/command_context.py
- GaresatNet/venv/lib/python3.5/site-packages/pip/_internal/cli/main.py
- GaresatNet/venv/lib/python3.5/site-packages/pip/_internal/cli/main_parser.py
- GaresatNet/venv/lib/python3.5/site-packages/pip/_internal/cli/parser.py
- GaresatNet/venv/lib/python3.5/site-packages/pip/_internal/cli/progress_bars.py
- GaresatNet/venv/lib/python3.5/site-packages/pip/_internal/cli/req_command.py
- GaresatNet/venv/lib/python3.5/site-packages/pip/_internal/cli/spinners.py
- GaresatNet/venv/lib/python3.5/site-packages/pip/_internal/cli/status_codes.py
- GaresatNet/venv/lib/python3.5/site-packages/pip/_internal/commands/
- GaresatNet/venv/lib/python3.5/site-packages/pip/_internal/commands/__init__.py
- GaresatNet/venv/lib/python3.5/site-packages/pip/_internal/commands/__pycache__/
- GaresatNet/venv/lib/python3.5/site-packages/pip/_internal/commands/__pycache__/__init__.cpython-35.pyc
- GaresatNet/venv/lib/python3.5/site-packages/pip/_internal/commands/__pycache__/cache.cpython-35.pyc
- GaresatNet/venv/lib/python3.5/site-packages/pip/_internal/commands/__pycache__/check.cpython-35.pyc
- GaresatNet/venv/lib/python3.5/site-packages/pip/_internal/commands/__pycache__/completion.cpython-35.pyc
- GaresatNet/venv/lib/python3.5/site-packages/pip/_internal/commands/__pycache__/configuration.cpython-35.pyc
- GaresatNet/venv/lib/python3.5/site-packages/pip/_internal/commands/__pycache__/debug.cpython-35.pyc
- GaresatNet/venv/lib/python3.5/site-packages/pip/_internal/commands/__pycache__/download.cpython-35.pyc
- GaresatNet/venv/lib/python3.5/site-packages/pip/_internal/commands/__pycache__/freeze.cpython-35.pyc
- GaresatNet/venv/lib/python3.5/site-packages/pip/_internal/commands/__pycache__/hash.cpython-35.pyc
- GaresatNet/venv/lib/python3.5/site-packages/pip/_internal/commands/__pycache__/help.cpython-35.pyc
- GaresatNet/venv/lib/python3.5/site-packages/pip/_internal/commands/__pycache__/install.cpython-35.pyc
- GaresatNet/venv/lib/python3.5/site-packages/pip/_internal/commands/__pycache__/list.cpython-35.pyc
- GaresatNet/venv/lib/python3.5/site-packages/pip/_internal/commands/__pycache__/search.cpython-35.pyc
- GaresatNet/venv/lib/python3.5/site-packages/pip/_internal/commands/__pycache__/show.cpython-35.pyc
- GaresatNet/venv/lib/python3.5/site-packages/pip/_internal/commands/__pycache__/uninstall.cpython-35.pyc
- GaresatNet/venv/lib/python3.5/site-packages/pip/_internal/commands/__pycache__/wheel.cpython-35.pyc
- GaresatNet/venv/lib/python3.5/site-packages/pip/_internal/commands/cache.py
- GaresatNet/venv/lib/python3.5/site-packages/pip/_internal/commands/check.py
- GaresatNet/venv/lib/python3.5/site-packages/pip/_internal/commands/completion.py
- GaresatNet/venv/lib/python3.5/site-packages/pip/_internal/commands/configuration.py
- GaresatNet/venv/lib/python3.5/site-packages/pip/_internal/commands/debug.py
- GaresatNet/venv/lib/python3.5/site-packages/pip/_internal/commands/download.py
- GaresatNet/venv/lib/python3.5/site-packages/pip/_internal/commands/freeze.py
- GaresatNet/venv/lib/python3.5/site-packages/pip/_internal/commands/hash.py
- GaresatNet/venv/lib/python3.5/site-packages/pip/_internal/commands/help.py
- GaresatNet/venv/lib/python3.5/site-packages/pip/_internal/commands/install.py
- GaresatNet/venv/lib/python3.5/site-packages/pip/_internal/commands/list.py
- GaresatNet/venv/lib/python3.5/site-packages/pip/_internal/commands/search.py
- GaresatNet/venv/lib/python3.5/site-packages/pip/_internal/commands/show.py
- GaresatNet/venv/lib/python3.5/site-packages/pip/_internal/commands/uninstall.py
- GaresatNet/venv/lib/python3.5/site-packages/pip/_internal/commands/wheel.py
- GaresatNet/venv/lib/python3.5/site-packages/pip/_internal/configuration.py
- GaresatNet/venv/lib/python3.5/site-packages/pip/_internal/distributions/
- GaresatNet/venv/lib/python3.5/site-packages/pip/_internal/distributions/__init__.py
- GaresatNet/venv/lib/python3.5/site-packages/pip/_internal/distributions/__pycache__/
- GaresatNet/venv/lib/python3.5/site-packages/pip/_internal/distributions/__pycache__/__init__.cpython-35.pyc
- GaresatNet/venv/lib/python3.5/site-packages/pip/_internal/distributions/__pycache__/base.cpython-35.pyc
- GaresatNet/venv/lib/python3.5/site-packages/pip/_internal/distributions/__pycache__/installed.cpython-35.pyc
- GaresatNet/venv/lib/python3.5/site-packages/pip/_internal/distributions/__pycache__/sdist.cpython-35.pyc
- GaresatNet/venv/lib/python3.5/site-packages/pip/_internal/distributions/__pycache__/wheel.cpython-35.pyc
- GaresatNet/venv/lib/python3.5/site-packages/pip/_internal/distributions/base.py
- GaresatNet/venv/lib/python3.5/site-packages/pip/_internal/distributions/installed.py
- GaresatNet/venv/lib/python3.5/site-packages/pip/_internal/distributions/sdist.py
- GaresatNet/venv/lib/python3.5/site-packages/pip/_internal/distributions/wheel.py
- GaresatNet/venv/lib/python3.5/site-packages/pip/_internal/exceptions.py
- GaresatNet/venv/lib/python3.5/site-packages/pip/_internal/index/
- GaresatNet/venv/lib/python3.5/site-packages/pip/_internal/index/__init__.py
- GaresatNet/venv/lib/python3.5/site-packages/pip/_internal/index/__pycache__/
- GaresatNet/venv/lib/python3.5/site-packages/pip/_internal/index/__pycache__/__init__.cpython-35.pyc
- GaresatNet/venv/lib/python3.5/site-packages/pip/_internal/index/__pycache__/collector.cpython-35.pyc
- GaresatNet/venv/lib/python3.5/site-packages/pip/_internal/index/__pycache__/package_finder.cpython-35.pyc
- GaresatNet/venv/lib/python3.5/site-packages/pip/_internal/index/collector.py
- GaresatNet/venv/lib/python3.5/site-packages/pip/_internal/index/package_finder.py
- GaresatNet/venv/lib/python3.5/site-packages/pip/_internal/locations.py
- GaresatNet/venv/lib/python3.5/site-packages/pip/_internal/main.py
- GaresatNet/venv/lib/python3.5/site-packages/pip/_internal/models/
- GaresatNet/venv/lib/python3.5/site-packages/pip/_internal/models/__init__.py
- GaresatNet/venv/lib/python3.5/site-packages/pip/_internal/models/__pycache__/
- GaresatNet/venv/lib/python3.5/site-packages/pip/_internal/models/__pycache__/__init__.cpython-35.pyc
- GaresatNet/venv/lib/python3.5/site-packages/pip/_internal/models/__pycache__/candidate.cpython-35.pyc
- GaresatNet/venv/lib/python3.5/site-packages/pip/_internal/models/__pycache__/direct_url.cpython-35.pyc
- GaresatNet/venv/lib/python3.5/site-packages/pip/_internal/models/__pycache__/format_control.cpython-35.pyc
- GaresatNet/venv/lib/python3.5/site-packages/pip/_internal/models/__pycache__/index.cpython-35.pyc
- GaresatNet/venv/lib/python3.5/site-packages/pip/_internal/models/__pycache__/link.cpython-35.pyc
- GaresatNet/venv/lib/python3.5/site-packages/pip/_internal/models/__pycache__/scheme.cpython-35.pyc
- GaresatNet/venv/lib/python3.5/site-packages/pip/_internal/models/__pycache__/search_scope.cpython-35.pyc
- GaresatNet/venv/lib/python3.5/site-packages/pip/_internal/models/__pycache__/selection_prefs.cpython-35.pyc
- GaresatNet/venv/lib/python3.5/site-packages/pip/_internal/models/__pycache__/target_python.cpython-35.pyc
- GaresatNet/venv/lib/python3.5/site-packages/pip/_internal/models/__pycache__/wheel.cpython-35.pyc
- GaresatNet/venv/lib/python3.5/site-packages/pip/_internal/models/candidate.py
- GaresatNet/venv/lib/python3.5/site-packages/pip/_internal/models/direct_url.py
- GaresatNet/venv/lib/python3.5/site-packages/pip/_internal/models/format_control.py
- GaresatNet/venv/lib/python3.5/site-packages/pip/_internal/models/index.py
- GaresatNet/venv/lib/python3.5/site-packages/pip/_internal/models/link.py
- GaresatNet/venv/lib/python3.5/site-packages/pip/_internal/models/scheme.py
- GaresatNet/venv/lib/python3.5/site-packages/pip/_internal/models/search_scope.py
- GaresatNet/venv/lib/python3.5/site-packages/pip/_internal/models/selection_prefs.py
- GaresatNet/venv/lib/python3.5/site-packages/pip/_internal/models/target_python.py
- GaresatNet/venv/lib/python3.5/site-packages/pip/_internal/models/wheel.py
- GaresatNet/venv/lib/python3.5/site-packages/pip/_internal/network/
- GaresatNet/venv/lib/python3.5/site-packages/pip/_internal/network/__init__.py
- GaresatNet/venv/lib/python3.5/site-packages/pip/_internal/network/__pycache__/
- GaresatNet/venv/lib/python3.5/site-packages/pip/_internal/network/__pycache__/__init__.cpython-35.pyc
- GaresatNet/venv/lib/python3.5/site-packages/pip/_internal/network/__pycache__/auth.cpython-35.pyc
- GaresatNet/venv/lib/python3.5/site-packages/pip/_internal/network/__pycache__/cache.cpython-35.pyc
- GaresatNet/venv/lib/python3.5/site-packages/pip/_internal/network/__pycache__/download.cpython-35.pyc
- GaresatNet/venv/lib/python3.5/site-packages/pip/_internal/network/__pycache__/lazy_wheel.cpython-35.pyc
- GaresatNet/venv/lib/python3.5/site-packages/pip/_internal/network/__pycache__/session.cpython-35.pyc
- GaresatNet/venv/lib/python3.5/site-packages/pip/_internal/network/__pycache__/utils.cpython-35.pyc
- GaresatNet/venv/lib/python3.5/site-packages/pip/_internal/network/__pycache__/xmlrpc.cpython-35.pyc
- GaresatNet/venv/lib/python3.5/site-packages/pip/_internal/network/auth.py
- GaresatNet/venv/lib/python3.5/site-packages/pip/_internal/network/cache.py
- GaresatNet/venv/lib/python3.5/site-packages/pip/_internal/network/download.py
- GaresatNet/venv/lib/python3.5/site-packages/pip/_internal/network/lazy_wheel.py
- GaresatNet/venv/lib/python3.5/site-packages/pip/_internal/network/session.py
- GaresatNet/venv/lib/python3.5/site-packages/pip/_internal/network/utils.py
- GaresatNet/venv/lib/python3.5/site-packages/pip/_internal/network/xmlrpc.py
- GaresatNet/venv/lib/python3.5/site-packages/pip/_internal/operations/
- GaresatNet/venv/lib/python3.5/site-packages/pip/_internal/operations/__init__.py
- GaresatNet/venv/lib/python3.5/site-packages/pip/_internal/operations/__pycache__/
- GaresatNet/venv/lib/python3.5/site-packages/pip/_internal/operations/__pycache__/__init__.cpython-35.pyc
- GaresatNet/venv/lib/python3.5/site-packages/pip/_internal/operations/__pycache__/check.cpython-35.pyc
- GaresatNet/venv/lib/python3.5/site-packages/pip/_internal/operations/__pycache__/freeze.cpython-35.pyc
- GaresatNet/venv/lib/python3.5/site-packages/pip/_internal/operations/__pycache__/prepare.cpython-35.pyc
- GaresatNet/venv/lib/python3.5/site-packages/pip/_internal/operations/build/
- GaresatNet/venv/lib/python3.5/site-packages/pip/_internal/operations/build/__init__.py
- GaresatNet/venv/lib/python3.5/site-packages/pip/_internal/operations/build/__pycache__/
- GaresatNet/venv/lib/python3.5/site-packages/pip/_internal/operations/build/__pycache__/__init__.cpython-35.pyc
- GaresatNet/venv/lib/python3.5/site-packages/pip/_internal/operations/build/__pycache__/metadata.cpython-35.pyc
- GaresatNet/venv/lib/python3.5/site-packages/pip/_internal/operations/build/__pycache__/metadata_legacy.cpython-35.pyc
- GaresatNet/venv/lib/python3.5/site-packages/pip/_internal/operations/build/__pycache__/wheel.cpython-35.pyc
- GaresatNet/venv/lib/python3.5/site-packages/pip/_internal/operations/build/__pycache__/wheel_legacy.cpython-35.pyc
- GaresatNet/venv/lib/python3.5/site-packages/pip/_internal/operations/build/metadata.py
- GaresatNet/venv/lib/python3.5/site-packages/pip/_internal/operations/build/metadata_legacy.py
- GaresatNet/venv/lib/python3.5/site-packages/pip/_internal/operations/build/wheel.py
- GaresatNet/venv/lib/python3.5/site-packages/pip/_internal/operations/build/wheel_legacy.py
- GaresatNet/venv/lib/python3.5/site-packages/pip/_internal/operations/check.py
- GaresatNet/venv/lib/python3.5/site-packages/pip/_internal/operations/freeze.py
- GaresatNet/venv/lib/python3.5/site-packages/pip/_internal/operations/install/
- GaresatNet/venv/lib/python3.5/site-packages/pip/_internal/operations/install/__init__.py
- GaresatNet/venv/lib/python3.5/site-packages/pip/_internal/operations/install/__pycache__/
- GaresatNet/venv/lib/python3.5/site-packages/pip/_internal/operations/install/__pycache__/__init__.cpython-35.pyc
- GaresatNet/venv/lib/python3.5/site-packages/pip/_internal/operations/install/__pycache__/editable_legacy.cpython-35.pyc
- GaresatNet/venv/lib/python3.5/site-packages/pip/_internal/operations/install/__pycache__/legacy.cpython-35.pyc
- GaresatNet/venv/lib/python3.5/site-packages/pip/_internal/operations/install/__pycache__/wheel.cpython-35.pyc
- GaresatNet/venv/lib/python3.5/site-packages/pip/_internal/operations/install/editable_legacy.py
- GaresatNet/venv/lib/python3.5/site-packages/pip/_internal/operations/install/legacy.py
- GaresatNet/venv/lib/python3.5/site-packages/pip/_internal/operations/install/wheel.py
- GaresatNet/venv/lib/python3.5/site-packages/pip/_internal/operations/prepare.py
- GaresatNet/venv/lib/python3.5/site-packages/pip/_internal/pyproject.py
- GaresatNet/venv/lib/python3.5/site-packages/pip/_internal/req/
- GaresatNet/venv/lib/python3.5/site-packages/pip/_internal/req/__init__.py
- GaresatNet/venv/lib/python3.5/site-packages/pip/_internal/req/__pycache__/
- GaresatNet/venv/lib/python3.5/site-packages/pip/_internal/req/__pycache__/__init__.cpython-35.pyc
- GaresatNet/venv/lib/python3.5/site-packages/pip/_internal/req/__pycache__/constructors.cpython-35.pyc
- GaresatNet/venv/lib/python3.5/site-packages/pip/_internal/req/__pycache__/req_file.cpython-35.pyc
- GaresatNet/venv/lib/python3.5/site-packages/pip/_internal/req/__pycache__/req_install.cpython-35.pyc
- GaresatNet/venv/lib/python3.5/site-packages/pip/_internal/req/__pycache__/req_set.cpython-35.pyc
- GaresatNet/venv/lib/python3.5/site-packages/pip/_internal/req/__pycache__/req_tracker.cpython-35.pyc
- GaresatNet/venv/lib/python3.5/site-packages/pip/_internal/req/__pycache__/req_uninstall.cpython-35.pyc
- GaresatNet/venv/lib/python3.5/site-packages/pip/_internal/req/constructors.py
- GaresatNet/venv/lib/python3.5/site-packages/pip/_internal/req/req_file.py
- GaresatNet/venv/lib/python3.5/site-packages/pip/_internal/req/req_install.py
- GaresatNet/venv/lib/python3.5/site-packages/pip/_internal/req/req_set.py
- GaresatNet/venv/lib/python3.5/site-packages/pip/_internal/req/req_tracker.py
- GaresatNet/venv/lib/python3.5/site-packages/pip/_internal/req/req_uninstall.py
- GaresatNet/venv/lib/python3.5/site-packages/pip/_internal/resolution/
- GaresatNet/venv/lib/python3.5/site-packages/pip/_internal/resolution/__init__.py
- GaresatNet/venv/lib/python3.5/site-packages/pip/_internal/resolution/__pycache__/
- GaresatNet/venv/lib/python3.5/site-packages/pip/_internal/resolution/__pycache__/__init__.cpython-35.pyc
- GaresatNet/venv/lib/python3.5/site-packages/pip/_internal/resolution/__pycache__/base.cpython-35.pyc
- GaresatNet/venv/lib/python3.5/site-packages/pip/_internal/resolution/base.py
- GaresatNet/venv/lib/python3.5/site-packages/pip/_internal/resolution/legacy/
- GaresatNet/venv/lib/python3.5/site-packages/pip/_internal/resolution/legacy/__init__.py
- GaresatNet/venv/lib/python3.5/site-packages/pip/_internal/resolution/legacy/__pycache__/
- GaresatNet/venv/lib/python3.5/site-packages/pip/_internal/resolution/legacy/__pycache__/__init__.cpython-35.pyc
- GaresatNet/venv/lib/python3.5/site-packages/pip/_internal/resolution/legacy/__pycache__/resolver.cpython-35.pyc
- GaresatNet/venv/lib/python3.5/site-packages/pip/_internal/resolution/legacy/resolver.py
- GaresatNet/venv/lib/python3.5/site-packages/pip/_internal/resolution/resolvelib/
- GaresatNet/venv/lib/python3.5/site-packages/pip/_internal/resolution/resolvelib/__init__.py
- GaresatNet/venv/lib/python3.5/site-packages/pip/_internal/resolution/resolvelib/__pycache__/
- GaresatNet/venv/lib/python3.5/site-packages/pip/_internal/resolution/resolvelib/__pycache__/__init__.cpython-35.pyc
- GaresatNet/venv/lib/python3.5/site-packages/pip/_internal/resolution/resolvelib/__pycache__/base.cpython-35.pyc
- GaresatNet/venv/lib/python3.5/site-packages/pip/_internal/resolution/resolvelib/__pycache__/candidates.cpython-35.pyc
- GaresatNet/venv/lib/python3.5/site-packages/pip/_internal/resolution/resolvelib/__pycache__/factory.cpython-35.pyc
- GaresatNet/venv/lib/python3.5/site-packages/pip/_internal/resolution/resolvelib/__pycache__/found_candidates.cpython-35.pyc
- GaresatNet/venv/lib/python3.5/site-packages/pip/_internal/resolution/resolvelib/__pycache__/provider.cpython-35.pyc
- GaresatNet/venv/lib/python3.5/site-packages/pip/_internal/resolution/resolvelib/__pycache__/reporter.cpython-35.pyc
- GaresatNet/venv/lib/python3.5/site-packages/pip/_internal/resolution/resolvelib/__pycache__/requirements.cpython-35.pyc
- GaresatNet/venv/lib/python3.5/site-packages/pip/_internal/resolution/resolvelib/__pycache__/resolver.cpython-35.pyc
- GaresatNet/venv/lib/python3.5/site-packages/pip/_internal/resolution/resolvelib/base.py
- GaresatNet/venv/lib/python3.5/site-packages/pip/_internal/resolution/resolvelib/candidates.py
- GaresatNet/venv/lib/python3.5/site-packages/pip/_internal/resolution/resolvelib/factory.py
- GaresatNet/venv/lib/python3.5/site-packages/pip/_internal/resolution/resolvelib/found_candidates.py
- GaresatNet/venv/lib/python3.5/site-packages/pip/_internal/resolution/resolvelib/provider.py
- GaresatNet/venv/lib/python3.5/site-packages/pip/_internal/resolution/resolvelib/reporter.py
- GaresatNet/venv/lib/python3.5/site-packages/pip/_internal/resolution/resolvelib/requirements.py
- GaresatNet/venv/lib/python3.5/site-packages/pip/_internal/resolution/resolvelib/resolver.py
- GaresatNet/venv/lib/python3.5/site-packages/pip/_internal/self_outdated_check.py
- GaresatNet/venv/lib/python3.5/site-packages/pip/_internal/utils/
- GaresatNet/venv/lib/python3.5/site-packages/pip/_internal/utils/__init__.py
- GaresatNet/venv/lib/python3.5/site-packages/pip/_internal/utils/__pycache__/
- GaresatNet/venv/lib/python3.5/site-packages/pip/_internal/utils/__pycache__/__init__.cpython-35.pyc
- GaresatNet/venv/lib/python3.5/site-packages/pip/_internal/utils/__pycache__/appdirs.cpython-35.pyc
- GaresatNet/venv/lib/python3.5/site-packages/pip/_internal/utils/__pycache__/compat.cpython-35.pyc
- GaresatNet/venv/lib/python3.5/site-packages/pip/_internal/utils/__pycache__/compatibility_tags.cpython-35.pyc
- GaresatNet/venv/lib/python3.5/site-packages/pip/_internal/utils/__pycache__/datetime.cpython-35.pyc
- GaresatNet/venv/lib/python3.5/site-packages/pip/_internal/utils/__pycache__/deprecation.cpython-35.pyc
- GaresatNet/venv/lib/python3.5/site-packages/pip/_internal/utils/__pycache__/direct_url_helpers.cpython-35.pyc
- GaresatNet/venv/lib/python3.5/site-packages/pip/_internal/utils/__pycache__/distutils_args.cpython-35.pyc
- GaresatNet/venv/lib/python3.5/site-packages/pip/_internal/utils/__pycache__/encoding.cpython-35.pyc
- GaresatNet/venv/lib/python3.5/site-packages/pip/_internal/utils/__pycache__/entrypoints.cpython-35.pyc
- GaresatNet/venv/lib/python3.5/site-packages/pip/_internal/utils/__pycache__/filesystem.cpython-35.pyc
[truncated: 927 more entries]
