# Supplementary material for: Super-resolution reconstruction based on Gaussian transform and attention mechanism
Source: PeerJ Comput Sci. 2023 Jan 12;9:e1182. doi: 10.7717/peerj-cs.1182 (PMC10280281; doi:10.7717/peerj-cs.1182)
Supplement: Supplemental Information 1 [file peerj-cs-09-1182-s001.zip › GaresatNet/mydct.py]

import numpy as np
# import matplotlib.image as mp
from scipy.stats import ortho_group
import torch
import  PIL.Image as Image

def change(x,k,l):
    x = np.squeeze(x)

    x_j = x.swapaxes(0, 2)
    x_j = x_j.swapaxes(0, 1)
    x_j = x_j * 255
    x_j = Image.fromarray(np.uint8(x_j))
    x_j = x_j.resize((k, l))
    x_j = np.array(x_j)
    x_j = x_j.swapaxes(1, 2)
    x_j = x_j.swapaxes(0, 1)
    x_j = x_j / 255
    x_j = torch.Tensor(x_j)
    x = x_j.unsqueeze(0)
    return x

class myresize1():
    def Myresize(x,k,l):
        x1 = x[0:1,::]
        x1 = change(x1,k,l)

        return x1


class myresize():
    def Myresize(x,k,l):
        x1 = x[0:1,::]
        x1 = change(x1,k,l)

        return x1
