# Supplementary material for: Super-resolution reconstruction based on Gaussian transform and attention mechanism
Source: PeerJ Comput Sci. 2023 Jan 12;9:e1182. doi: 10.7717/peerj-cs.1182 (PMC10280281; doi:10.7717/peerj-cs.1182)
Supplement: Supplemental Information 1 [file peerj-cs-09-1182-s001.zip › GaresatNet/venv/bin/activate.csh]

# This file must be used with "source bin/activate.csh" *from csh*.
# You cannot run it directly.
# Created by Davide Di Blasi <davidedb@gmail.com>.
# Ported to Python 3.3 venv by Andrew Svetlov <andrew.svetlov@gmail.com>

alias deactivate 'test $?_OLD_VIRTUAL_PATH != 0 && setenv PATH "$_OLD_VIRTUAL_PATH" && unset _OLD_VIRTUAL_PATH; rehash; test $?_OLD_VIRTUAL_PROMPT != 0 && set prompt="$_OLD_VIRTUAL_PROMPT" && unset _OLD_VIRTUAL_PROMPT; unsetenv VIRTUAL_ENV; test "\!:*" != "nondestructive" && unalias deactivate'

# Unset irrelavent variables.
deactivate nondestructive

setenv VIRTUAL_ENV "/home/airking/data/laizhengliang/PyImage/venv"

set _OLD_VIRTUAL_PATH="$PATH"
setenv PATH "$VIRTUAL_ENV/bin:$PATH"


set _OLD_VIRTUAL_PROMPT="$prompt"

if (! "$?VIRTUAL_ENV_DISABLE_PROMPT") then
    if ("venv" != "") then
        set env_name = "venv"
    else
        if (`basename "VIRTUAL_ENV"` == "__") then
            # special case for Aspen magic directories
            # see http://www.zetadev.com/software/aspen/
            set env_name = `basename \`dirname "$VIRTUAL_ENV"\``
        else
            set env_name = `basename "$VIRTUAL_ENV"`
        endif
    endif
    set prompt = "[$env_name] $prompt"
    unset env_name
endif

alias pydoc python -m pydoc

rehash
