# Supplementary material for: Super-resolution reconstruction based on Gaussian transform and attention mechanism
Source: PeerJ Comput Sci. 2023 Jan 12;9:e1182. doi: 10.7717/peerj-cs.1182 (PMC10280281; doi:10.7717/peerj-cs.1182)
Supplement: Supplemental Information 1 [file peerj-cs-09-1182-s001.zip › GaresatNet/venv/bin/pip]

#!/home/airking/data/laizhengliang/PyImage/venv/bin/python
# -*- coding: utf-8 -*-
import re
import sys
from pip._internal.cli.main import main
if __name__ == '__main__':
    sys.argv[0] = re.sub(r'(-script\.pyw|\.exe)?$', '', sys.argv[0])
    sys.exit(main())
